# Supplementary material for: Detection of genetic variation and base modifications at base-pair resolution on both DNA and RNA
Source: Commun Biol. 2021 Jan 29;4:128. doi: 10.1038/s42003-021-01648-7 (PMC7846774; doi:10.1038/s42003-021-01648-7)
Supplement: Supplementary file 4 — Supplementary Data 1 [file 42003_2021_1648_MOESM4_ESM.xlsx]

## Sheet: Oligonucleotides
Name	Purpose	Sequence 5’-3’
3-mC	DNA synthetic hairpin	P- GCAGGCTTAGTC1GCGCTCCTGCAAGAG
		where 1 represents a 3-mC
m6A	DNA synthetic hairpin	P- TGAGCTG1TCTAGCTC
		where 1 represents a 6mA
5-hmC	DNA synthetic hairpin	P- GATCGAT1GTTGCTAG
		where 1 represents a 5-hmC
5-caC	DNA synthetic hairpin	P- TCGTTGT1GTAGCTGG
		where 1 represents a 5-caC
5-formylC	DNA synthetic hairpin	P- GTACGAT1GTAGTCGA
		where 1 represents a 5-formylC
5-mC	DNA synthetic hairpin	P- TGCATAT1GGCTGTGC
		where 1 represents a 5-mC
8-oxoG	DNA synthetic hairpin	P- AGCCTAC1CTGATGCT
		where 1 represents an 8-oxoG
Triple-biotin	Y-shape adaptor	21ATGGTCAAGCATGCCGCTTTTCGGTTCCCGTGTGTCTTTTGGTCTTTCTGGTGCTCTTC 1 = treble 2= Biotin
PS866	Y-shape adaptor	P- ATTCGAAGAGCACCAGAAAGACCAAAAGACACAAAGGGTCAGTGCTGCAACCCACTTCCTAATCTGTCATCTTCTG
PS867	Y-shape adaptor	GTGTCTTTTGGTCTTTCTGGTGCTCTTCGAATCAGAAGATGACAGATTAGGAAGTGG
PS359	Loop	P- GCTTGCACTGAGATTTTTCTCAGTGC
PS625	Surface anchoring oligo	P- ATTCGAAGAGCACCAGAAAGACCAAAAGACACAGACAGATATCGCGCTTCCTCCTACTTTGAATGCTAT -DBCO
PS1105	PCR Primer - dam	ACCACGTCTGCGGAAAATAC
PS1106	PCR Primer - dam	CATATCTACCGCAGCAGCAA
PS921	qPCR Primer - Target #1	GGGAAACGCTCATCCAGATATT
PS922	qPCR Primer - Target #1	GATTGACCTCAACCCGAATCA
PS923	qPCR Primer - Target #2	CCTGGTTTCGGTGACAGATT
PS924	qPCR Primer - Target #2	ATGCCTGCAACGTCAACTA
PS1506	qPCR Primer - dam	TTGCGCCGAGGTTTACTATC
PS1507	qPCR Primer - dam	TGTAACCGTAGCGGTTCAAATA
PS1508	qPCR Primer - oriC	ACCTGGGATCCTGGGTATTA
PS1509	qPCR Primer - oriC	AAGCCGGATCCTTGTTATCC
PS1532	qPCR Primer - Outside	GTATCGCTGGTCTGGAAGTAAA
PS1533	qPCR Primer - Outside	CAGGTCATAAACCGCGATAGT
PS1421	Surface primer - Target #1	TGACGAGGTCTCCATTCGCGTTCAGACGGTAATTGTTCACCTTCGC -P
PS1150	Biotin primer - Target #1	BIOTIN- TGGTCAAGCATGCCGCTTTTCGGTTCCCGGGTGAAGAATCTTCGGTTTGCG
PS1268	Loop primer - Target #1	GTATTAGCTGAGGACCGATACCGATGCCATGCTACTTGGCGGTCTGAT
PS1422	Surface primer - Target #2	TGACGAGGTCTCCATTCATCTTTTGCTAAAGACATACGGGTTCTCC -P
PS1219	Biotin primer - Target #2	BIOTIN- TGGTCAAGCATGCCGCTTTTCGGTTCCCGGATCAGTAGGTCAGCACTGCC
PS1221	Loop primer - Target #2	GTATTAGCTGAGGACCGATCTGGCAGAACGTCTGCAGGAAGCGGGCAT
PS1423	Surface primer - dam	TGACGAGGTCTCCATTCAACTACGACAACCTGAACGGTTGGGCGAA -P
PS1395	Biotin primer - dam	BIOTIN- TGGTCAAGCATGCCGCTTTTCGGTTCCCGCTACGTTGTCTATGAAACGACGCG
PS1424	Loop primer - dam	TGACGAGGTCTCCTTTAAAGGTAATGATGCTGGCACCAGCGGCAGC
PS1425	Surface primer - oriC	TGACGAGGTCTCCATTCCGCCGGTCCTTTGCTTGCGTTTAGTATCC -P
PS1396	Biotin primer - oriC	BIOTIN- TGGTCAAGCATGCCGCTTTTCGGTTCCCGGATACCCGCCTGATCGATCGC
PS1378	Loop primer - oriC	TGACGAGGTCTCCTTTAGAATATGACACCTTTTGTGGGGCTATCGA
PS421	Loop Adaptor - Common	P- TAAAGCACTGAGATTTTTCTCAGTGC
PS1420	Surface Adaptor - Common	P- GAATCCACTTCCTAATCTGTCATCTTCTG
PS186	PCR Primer - FMR1	ATCTGGATCCGTAGACGCCTCACCTTCTGCCTCTACG
PS187	PCR Primer - FMR1	CTACGAATTCTCGGCGCCGAAAGAGAACCCTCTCCTC
PS1455	Loop primer - SEPT9.1	P- GGTACGGTCTCACGCTAGCCACTGGCACTCTGCTTGGCGTC
PS1456	Surface primer - SEPT9.1	GGTACGGTCTCAATTCCCTAGCTCCTTCCTTCACACCTTCC P
PS1457	Biotin primer - SEPT9.1	BIOTIN- CATCGATCTGATGCAGTCTACTTCCTGCTCTCAGG
PS1458	Loop primer - SEPT9.2	P- GGTACGGTCTCACGCTGGTGATAACTTGAGCGGAGTGATTT
PS1459	Surface primer - SEPT9.2	GGTACGGTCTCAATTCCAGCCAGCAAGCACCTGGGGTAGAG -P
PS1460	Biotin primer - SEPT9.2	BIOTIN- CATCGATCTGATGCACTGGCTGCAGGTCTGAATGGC
PS1711	Loop primer - C9orf72	P- GGTACGGTCTCACGCTGTGCAGGACCTCCCTCCTGTTTCTG
PS1712	Surface primer - C9orf72	GGTACGGTCTCAATTCTTTTGAATGCACTTAACAGTGTCTT -P
PS1713	Biotin primer - C9orf72	BIOTIN- CATCGATCTGATGCAGCCCACTGCCTACCAAGCAC
PS1430	Biotin primer - FMR1	BIOTIN- CATCGATCTGATGCAGCAAGGAGGTGCATCGGCCC
PS1454	Surface primer - FMR1	GGTACGGTCTCAATTCAAAGTTGAGGTTTGTTTCACAGTGGAATG -P
PS1393	Loop primer - FMR1	P- GGTACCGTCTCAAAGCGAGCTCTCCGAAGTCCCAATGCTAG
PS1472	Loop Adaptor - Common	P- AGCGGCACTGAGATTTTTCTCAGTGC
PS189	Loop Adaptor - Common	P- AATGGCACTGAGCTTTTGCTCAGTGC
PS382	TPM2 loop PCR forward	5’P-acgctcag/isoC/ATGGACGCCATCAAGAAGAA
PS382	TPM2 loop PCR reverse	GCACTGAGAttttTCTCAGTGCaCTTCCAGATCATCAATGGTT
PS369	CAPZB loop PCR forward	5’P-acgctcag/isoC/GGGGGAGAGCCACAGACG
PS521	CAPZB loop PCR reverse	GCACTGAGAttttTCTCAGTGCAGGAAGAGGGAAAAGGAGCAGA
PS445	FXR1 loop PCR forward	5’P-acgctcag/isoC/CTCCAACGGGGCTTTCTAC
PS520	FXR1 loop PCR reverse	GCACTGAGAttttTCTCAGTGCTCTCCCAGAGTACGCGGTAGCT
PS443	RBM9 loop PCR forward	5’P-acgctcag/isoC/CAAAATGGAATTCCCACAGAAT
PS516	RBM9 loop PCR reverse	GCACTGAGAttttTCTCAGTGCCTGTAGCCACCTCGGTACAAAC
PS517	RBM9 loop PCR nickase forward	CAATATGCTGAGGCAAAATGGAATTCCCACAGAAT
PS955	FXR1 loop PCR nickase forward	CAATATGCTGAGGCTCCAACGGGGCTTTCTAC
PS382	Y-shape for isoC overhang	5’P-/isoG/CTGAGCGTaattcCCCTATAGTGAGTCGTAT
PS387	Y-shape for isoC overhang	5’P-TGAACCCTATAGTGAGTCGTATTAGTCCCGACCATCTAAGG
PS280	Y-shape for isoC overhang	TTCAAAGTCTTCTTCTGTCTAATCCTTCACCTTTAATACGACTCACTATAGGGgaatt
PS952	Y-shape for nickase overhang	5’Biotin-TAACCTTAGATGGTCAAGCATGCCGCTTTTCGGTTCCCGTGTGTCTTTTGGTCTTTCTGGTGCTCTTCGAATCAATATGC
PS080	PCR forward primer for linker on beads	5’Biotin-CCATGATTACGCCAAGCTCG
PS268	PCR reverse primer for linker on beads	5’Ac–GGTGAAGGATTAGA{C}A{G}A{A}GAAGAC{TT}tgaatgctat-C12-TTTCCCAGTCACGACGTTG
PS398	TPM2 qPCR forward	GAAGCTGGTGATCCTGGAAG
PS399	TPM2 qPCR E6A reverse	TGAGGCTATCAGCGACTTGA
PS400	TPM2 qPCR E6B reverse	TCCAGGGATTTCAAGTTGTTG
PS401	TPM2 qPCR E4 forward	AAAAGCTGGAGGAGGCTGAG
PS402	TPM2 qPCR E4 reverse	CTTCCTTCAGCTGCATCTCC
PS483	CAPZB AS PCR forward	GGAAAACAAAATCCGAAGCA
PS484	CAPZB AS PCR reverse	CCTCCACCAGGTCGTTCTTA
PS474	FXR1 E15E16 forward	GACTCGACATCAGCGAGACA
PS475	FXR1 E15E16 reverse	GAAGCGCTAGTTGGACCATT
PS476	FXR1 IR forward	ATGAGCAGCTGCGACAGATT
PS477	FXR1 IR reverse	TCTGTTTCGGAGGGGTTAGA
PS449	RBM9 E4-E6 forward	ACCCGTGCTGTTGCATTATT
PS450	RBM9 E4-E6 reverse	ACCTGACCCTCTACGGGAGT
PS451	RBM9 qPCR forward	CGGACAGTGTATGGTGCAGT
PS452	RBM9 qPCR E10A reverse	CCGTAAAATCCGTCCTGGTA
PS453	RBM9 qPCR E10B reverse	GCGCTAATGATTGGTTCCTG
PS454	RBM9 qPCR exclusion reverse	GCAGTAGCAGGCTGTGCAT
RNAepi4-1	RNA 3 modification HP fragment 1	5’P-GCAGG(uuaggm6Acugcaauaaaccag)
RNAepi4-2	RNA 3 modification HP fragment 2	5’P-(ccagcuIggaagggccgagcgcaaguum5Cgaguccugcaac)
RNAepi4-3	RNA 3 modification HP fragment 3	5’P-(uuuguucgacacucauccagucuauuaguucgagg)ATGAG
DNA	RNA epigenetic HP complimentary DNA	5’P-GCTGCTCATcctcgAactaatagactggatgagtgTcgaacaaagttgcaggactcGaacttgcgctcggcccttccCagctggctggtttattgcagTcctaaC
RNAepi5-2	RNA 5xm6A modification HP fragment 2	5’P-(ccagcugggm6Aagggccgagcgcam6Aguucgaguccugcaac)
RNAepi5-3	RNA 5xm6A modification HP fragment 3	5’P-(uuuguucgm6Acacucauccagucum6Auuaguucgagg)ATGAG
RNAepi6-1	RNA 5xm5C modification HP fragment 1	5’P-GCAGG(uuaggacugm5Caauaaaccag)
RNAepi6-2	RNA 5xm5C modification HP fragment 2	5’P-(ccagcugggaagggm5Ccgagcgcaaguum5Cgaguccugcaac)
RNAepi6-3	RNA 5xm5C modification HP fragment 3	5’P-(uuuguum5Cgacacucauccagum5Cuauuaguucgagg)ATGAG
PS257	PCR forward primer for DNA fragments 1	gagcGAATggagAccAGCTCAGGCCTTAGAGTCAAGAC
PS141	PCR reverse primer for DNA fragments 1	CTGGGATGGTCTCGCTGCAATTcG
PS258	PCR forward primer for DNA fragments 2	caaAAGCtgAGACcGTACCGTTAACTCAATCTGAATAGC
PS140	PCR reverse primer for DNA fragments 2	CTCGCATGGTCTCACAGCgatccg
PS1150	2-O-Methyl RNA fragment for sequencing HP	5’P-gcagTGCA[ACCGCTCACGACCTGCCACGACCTCCGCTGACCTCCACGACCTGCCACGCTCCTGCCGCTCCACGACCTGCTCCACGCCGACCTGCTCACGACCTGCTCAGCGC]CAGC
PS1151	complementary DNA sequence for sequencing HP	5’P-GCTGGCGCTGAGCAGGTCGTGAGCAGGTCGGCGTGGAGCAGGTCGTGGAGCGGCAGGAGCGTGGCAGGTCGTGGAGGTCAGCGGAGGTCGTGGCAGGTCGTGAGCGGTTGCA
RNAepi1	2-O-Methyl RNA fragment for trimer testing	5’P-gcagg[CUUAGUCCGUCAGAUGGUACGCUCCUGC]aagag
RNAepi2	RNA fragment for trimer testing	5’P-gcagg(CUUAGUCCGUCAGAUGGUACGCUCCUGC)aagag
PS209	complementary DNA sequence	5’P-GCTGCTCTTGCAGGAGCGTACCATCTGACGGACTAAGC
PS233	adaptor between fragment 1 and 2	5’P-cagcGAGTCGTACTAGTCGACCATCTAAGC
PS234	complementary adaptor between fragment 1 and 2	5’P-ctgcGCTTAGATGGTCGACTAGTACGACTC
PS585	CAPZB PacBio PCR Forward 1	AAGTAAGGGGGAGAGCCACAGACG
PS586	CAPZB PacBio PCR Forward 2	AAGTCTGGGGGAGAGCCACAGACG
PS587	CAPZB PacBio PCR Forward 3	AAGTGAGGGGGAGAGCCACAGACG
PS588	CAPZB PacBio PCR Forward 4	AAGTTTGGGGGAGAGCCACAGACG
PS589	CAPZB PacBio PCR Forward 5	AAGTACGGGGGAGAGCCACAGACG
PS590	CAPZB PacBio PCR Forward 6	AAGTTCGGGGGAGAGCCACAGACG
PS564	RBM9 PacBio PCR Forward 1	AACTACCAAAATGGAATTCCCACAGAAT
PS565	RBM9 PacBio PCR Forward 2	AACTCACAAAATGGAATTCCCACAGAAT
PS566	RBM9 PacBio PCR Forward 3	AACTTACAAAATGGAATTCCCACAGAAT
PS567	RBM9 PacBio PCR Forward 4	AACTATCAAAATGGAATTCCCACAGAAT
PS568	RBM9 PacBio PCR Forward 5	AACTGCCAAAATGGAATTCCCACAGAAT
PS569	RBM9 PacBio PCR Forward 6	AACTCGCAAAATGGAATTCCCACAGAAT
006-1	epigenetic hairpin reference oligo	GACTGACAGTA
006-2	epigenetic hairpin reference oligo	CTATCCTCATA
006-3	epigenetic hairpin reference oligo	CTATTCTAGAG
006-4	epigenetic hairpin reference oligo	CATGTATGCTA
006-5	epigenetic hairpin reference oligo	TACTGTGAGAT
006-6	epigenetic hairpin reference oligo	AGACATGATTC
006-7	epigenetic hairpin reference oligo	CGACTACTAG
006-8	epigenetic hairpin reference oligo	CTGATCACAT
006-9	epigenetic hairpin reference oligo	TGTAGTCAGC
epi4-m6A	reference oligo for m6A	TCCTAACCTG
epi4-m5C	reference oligo for m5C	GAACTTGCGC
CAPZB-TSS1-10	CAPZB	GGGGAGAGCC
CAPZB-1-10	CAPZB	ACCAGCCCCT
CAPZB-2-11	CAPZB	CATGGCTTTGC
CAPZB-3-10	CAPZB	CAAATCCGGC
CAPZB-4-10	CAPZB	CGCTAACCGG
CAPZB-E9-10	CAPZB	TGACCCAGCG
RBM9-2-10	RBM9	GGCAGCTGCT
RBM9-3-10	RBM9	AGTTGGCGCT
RBM9-4-10	RBM9	CCCAGCAACC
RBM9-E4-10	RBM9	TCCGGCAGAT
RBM9-E6-10	RBM9	TCGGGTTCGT
RBM9-E10A-10	RBM9	TACCAGGACGG
RBM9-E10B-10	RBM9	TTAGCGCTAAAA
phi-X174_1	Amplify 5kb from PhiX	ATGCGGTCTCTGAATCTCTTACTTTGCGACCTTTC
phi-X174_26-2	Amplify 5kb from PhiX	ATGCGGTCTCTAAGCCAATATCTGGTTGAACGGCG
PhiX_343	Reference PhiX	ctgacgagta
PhiX_881	Reference PhiX	gcatgacctt
PhiX_1454	Reference PhiX	gcatactgac
PhiX_1910	Reference PhiX	gccttcgtat
PhiX_2444	Reference PhiX	gctaatcagg
PhiX_2958	Reference PhiX	tcctaaccct
PhiX_3500	Reference PhiX	ctggtcagta
PhiX_4014	Reference PhiX	tcgtatgcag
PhiX_4519	Reference PhiX	cgtatggttc
PhiX_4914	Reference PhiX	tctaggagct
PS398	TPM2 qPCR forward	GAAGCTGGTGATCCTGGAAG
PS399	TPM2 qPCR E6A reverse	TGAGGCTATCAGCGACTTGA
PS400	TPM2 qPCR E6B reverse	TCCAGGGATTTCAAGTTGTTG
PS401	TPM2 qPCR E4 forward	AAAAGCTGGAGGAGGCTGAG
PS402	TPM2 qPCR E4 reverse	CTTCCTTCAGCTGCATCTCC
PS483	CAPZB AS PCR forward	GGAAAACAAAATCCGAAGCA
PS484 (CAPZB AS PCR reverse)	CAPZB AS PCR reverse	CCTCCACCAGGTCGTTCTTA
PS474	FXR1 E15E16 forward	GACTCGACATCAGCGAGACA
PS475	FXR1 E15E16 reverse	GAAGCGCTAGTTGGACCATT
PS476	FXR1 IR forward	ATGAGCAGCTGCGACAGATT
PS477	FXR1 IR reverse	TCTGTTTCGGAGGGGTTAGA
PS449	RBM9 E4-E6 forward	ACCCGTGCTGTTGCATTATT
PS450	RBM9 E4-E6 reverse	ACCTGACCCTCTACGGGAGT
PS451	RBM9 qPCR forward	CGGACAGTGTATGGTGCAGT
PS452	RBM9 qPCR E10A reverse	CCGTAAAATCCGTCCTGGTA
PS453	RBM9 qPCR E10B reverse	GCGCTAATGATTGGTTCCTG
PS454	RBM9 qPCR exclusion reverse	GCAGTAGCAGGCTGTGCAT

## Sheet: Cas9 guides
Name	Sequence
Generic crRNA sequence for Cas9	NNNNNNNNNNNNNNNNNNNNGUUUUAGAGCUAUGCUGUUUUG
Generic tracrRNA sequence for Cas9	GUUGGAACCAUUCAAAACAGCAUAGCAAGUUAAAAUAAGGCUAGUCCGUUAUCAACUUGAAAAAGUGGCACCGAGUCGGUGCUUUUUUU
Cas9-C9orf72-crRNA#1	GCGCCAACGCUCCUCCAGAG
Cas9-C9orf72-crRNA#3	CUCGGAGCUGUGAAGCAACC
Cas9-dam-crRNA#1	CCGUGGUAUGUCCUGGUUUC
Cas9-dam-crRNA#2	AAUCAGCCGACAGAAUUGAG
Cas9-Ecoli#1-crRNA#1	CAUCAGUGACAUCCUAUCAC
Cas9-Ecoli#1-crRNA#2	CCGGAUGAACUUUAUCGAAA
Cas9-Ecoli#2-crRNA#1	CCGGAGAUAAUCGAGAUCGG
Cas9-Ecoli#2-crRNA#2	GCCGUUGUGCGUUACCGCGA
Cas9-FMR1-crRNA#1	CAGACUGCGCUACUUUGAAC
Cas9-FMR1-crRNA#2	GCGCUAGGGCCUCUCGGAGU
Cas9-oriC-crRNA#1	CUGUUGACCCAUACGCGCCG
Cas9-oriC-crRNA#12	ACAGAUCGUGCGAUCUACUG
Cas9-SEPT9.1-crRNA#1	UCAGGAGGCCCUUAUUGUGG
Cas9-SEPT9.1-crRNA#4	GUUCUGGCCAUGGAGCGGGG
Cas9-SEPT9.2-crRNA#1	GGCAAGGACGGCAUGGCCAG
Cas9-SEPT9.2-crRNA#2	AAACAUGUUCCAAGAAGCUC

## Sheet: Cas12 guides
Name	Sequence
Generic single guide RNA for Cas12a	UAAUUUCUACUCUUGUAGAUNNNNNNNNNNNNNNNNNNNNNNNN
Cas12a-C9orf72-crRNA#1	CCGUAAGACACUGUUAAGUGCAUU
Cas12a-C9orf72-crRNA#2	UAUUCAGAAACAGGAGGGAGGUCC
Cas12a-dam-crRNA#1	UUCGCCCAACCGUUCAGGUUGUCG
Cas12a-dam-crRNA#2	GCUGCCGCUGGUGCCAGCAUCAUU
Cas12a-Ecoli#1-crRNA#1	GCGAAGGUGAACAAUUACCGUCUG
Cas12a-Ecoli#1-crRNA#2	AUCAGACCGCCAAGUAGCAUGGCA
Cas12a-Ecoli#2-crRNA#1	GGAGAACCCGUAUGUCUUUAGCAA
Cas12a-Ecoli#2-crRNA#2	AUGCCCGCUUCCUGCAGACGUUCU
Cas12a-FMR1-crRNA#1	CAUUCCACUGUGAAACAAACCUCA
Cas12a-FMR1-crRNA#2	CGGUCUAGCAUUGGGACUUCGGAG
Cas12a-oriC-crRNA#1	GGAUACUAAACGCAAGCAAAGGAC
Cas12a-oriC-crRNA#2	UCGAUAGCCCCACAAAAGGUGUCA
Cas12a-SEPT9.1-crRNA#1	CGAAGGAAGGUGUGAAGGAAGGAG
Cas12a-SEPT9.1-crRNA#2	GCUGGACGCCAAGCAGAGUGCCAG
Cas12a-SEPT9.2-crRNA#1	UCCCCUCUACCCCAGGUGCUUGCU
Cas12a-SEPT9.2-crRNA#2	UCUAAAAUCACUCCGCUCAAGUUA
