# Supplementary material for: Detection of genetic variation and base modifications at base-pair resolution on both DNA and RNA
Source: Commun Biol. 2021 Jan 29;4:128. doi: 10.1038/s42003-021-01648-7 (PMC7846774; doi:10.1038/s42003-021-01648-7)
Supplement: Supplementary file 5 — Supplementary Data 2 [file 42003_2021_1648_MOESM5_ESM.xlsx]

## Sheet: Sequencing Data
Name	Sequence
>reference	Accgcucacgaccugccacgaccuccgcugaccuccacgaccugccacgcuccugccgcuccacgaccugcuccacgccgaccugcucacgaccugcuca
>molecule_1	accgcucacgaccugccacgcuccgacugacuccacgaccugccacgcugccgcuccaccacgaccuccacgccgaccugcucacgaccugcuca
>molecule_2	cgcaccgcgaccacgccugccgaccugcuccacgaccugccacgcuccugccgcuccacgaccuccgcucaccgccugcucaccgaccugcucacg
>molecule_3	gcucaccgccaccugccaccgcuccugacuccacgaccugccacgccgaccgcuccacgccugcuccacgacaccgccugcuc
>molecule_4	accgcucaccugccacgacuccgcugcuccaccgacgccaccugccgcuccugccacgaccugcuccacgccgaccugcucacgaccugcuca
>molecule_5	accgcucaccugccacuccgcugcugaccuccaccugccacgcuccugccgccaccgaccugcuccaccgccugcucacgaccugcuca
>molecule_6	accgcucacgaccacgaccgcucugcuccaccugccaccgacgcuccugccaccgaccacgcuccugccaccgacgccugcucaccgacgcucaccug
>molecule_7	acgcucaccgaccacgaccuccgccugaccacgcuccgaccaccugcugcuccgccacgaccugcuccacgccgaccucacgcugaccugccgcuca
>molecule_8	ccugcgccacgaccuccaccugacgcuccaccucugccacgaccugccaccgaccaccuccugaccaccgccucacgaccugcucacgccga
>molecule_9	gccgaccuccacugccaccgacgaccugaccuccacgaccugccacgcugccaccuccacgcugcuccgacgccaccugcucacgaccugcuccg
>molecule_10	caccgacgaccugccaccuccgcugaccuccacgaccugccaccgcugccuccaccgacgcugcaccacgaccacuccgacgcucacc
>molecule_11	ccgcuccaccucacgaccugccacgaccgaccuccacgaccugccacgacgcuccucaccgccgacgaccuccacgccgaccaccacgcuccgaccugcucca
>molecule_12	ccucaccgcuccacgaccacgaccuccgcugaccuccacgaccugccacgcugccugccaccgcucacgaccuccgccaccugccgacgaccugcuccuca
>molecule_13	ugaccgcuccucacgacgccaccuccugaccgcuccacgaccugccaccgccugcuccacgaccugcuccacgccgaccugcuccacgcuccgaccugcc
>molecule_14	gaccgcuccacgaccugccacgcuccugaccuccacgaccugcucugccgaccgcuccacgacugcuccacgccgaccugcucacgccuccgaccugcucca
>molecule_15	accucacgaccacgaccuccgacugaccacgaccugccacgccugccgcuccacgaccugcuccacgccgaccugcucacgaccugcuca
>molecule_16	cgaccgcucacgaccugccacgacuccgcugaccuccacgaccugccacgcugccaccuccacgaccugcuccaccgacgccugcucacgaccugcuca
>molecule_17	accgacgaccaccugccgcugacuccacgaccugcacgccgaccugcucacgaccuccgccacgcugccucacgaccugcuca
>molecule_18	accgcucacgaccugccacgacuccgcugaccuccacgaccugccacgcugcgccaccacgaccugcuccacgccgaccugcucacgaccugcuca
>molecule_19	gaccgcucacgaccugccacgaccgcugaccuccacgaccugccacgccgaccugcuccacgcgaccuccacgccgaccucacgaccugcuca
>molecule_20	accgcucacgaccacgccgacucugaccacgaccugccacgcuccugccgcucaccgacgcugccuccacgaccgccugcucacgaccug

## Sheet: Figure 1C data
													Combined data for Scatter plot
Blocking position	Distance (bp)		Blocking position	Distance (bp)		Blocking position	Distance (bp)		Blocking position	Distance (bp)			Blocking position	Distance (bp)
92	0.641108		198	0.261535		448	4.45521		546	1.20036			92	0.641108
92	0.831032		198	-0.17628		448	0.0802797		546	1.0846			92	0.831032
92	0.294816		198	-0.0902291		448	0.0634518		546	1.06642			92	0.294816
92	1.24087		198	0.852903		448	-1.01802		546	2.04856			92	1.24087
92	2.13706		198	0.302687		448	-1.78004		546	1.23747			92	2.13706
92	1.02306		198	-1.06428		448	-1.22855		546	-0.354339			92	1.02306
92	0.506787		198	0.850974		448	-1.33483		546	0.827071			92	0.506787
92	-0.061708		198	-0.114895		448	0.901622		546	0.340498			92	-0.061708
92	0.586109		198	-0.555916		448	-1.31153		546	1.31087			92	0.586109
92	1.22338		198	-2.1545		448	-2.11388		546	1.31609			92	1.22338
92	-0.76079		198	-0.507542		448	-0.785154		546	2.39086			92	-0.76079
92	1.03944		198	-0.572132		448	-2.13055		546	0.0474969			92	1.03944
92	0.581905		198	-1.17956		448	0.995848		546	-0.70929			92	0.581905
92	0.468053		198	0.389719		448	-1.20373		546	0.410597			92	0.468053
92	-0.432086		198	0.206594		448	-0.107263		546	-0.188889			92	-0.432086
92	0.612391		198	1.39848		448	-0.870032		546	0.40805			92	0.612391
92	-0.446008		198	-0.428468		448	-1.11849		546	-1.75387			92	-0.446008
92	0.447334		198	-0.552848		448	-0.565669		546	0.961059			92	0.447334
92	0.232219		198	1.00556		448	-0.566064		546	0.980265			92	0.232219
92	0.13599		198	0.0473194		448	-0.724596		546	1.0957			92	0.13599
92	0.528972		198	-0.129791		448	-0.271145		546	-2.75108			92	0.528972
92	0.351369		198	-0.245349		448	-1.53532		546	0.174263			92	0.351369
92	-0.0808069		198	1.00775		448	-0.138452		546	1.01321			92	-0.0808069
92	-0.19255		198	-0.0317893		448	-0.811952		546	0.520791			92	-0.19255
92	-0.159756		198	-0.00507868		448	3.78934		546	-0.544725			92	-0.159756
92	-0.59841		198	0.546912		448	0.177077		546	0.704925			92	-0.59841
92	0.235535		198	-0.257563		448	-0.701327		546	0.950225			92	0.235535
92	0.487526		198	0.0321052		448	-0.357988		546	0.359739			92	0.487526
92	0.508856		198	-0.732687		448	0.133477		546	0.608542			92	0.508856
92	-0.51122		198	1.13624		448	-0.428044		546	0.403617			92	-0.51122
92	-1.2264		198	0.0668745		448	-0.409291		546	0.537783			92	-1.2264
92	-0.322593		198	0.205796		448	-0.867092		546	0.466634			92	-0.322593
92	0.249427		198	-1.20671		448	-1.88486		546	0.847463			92	0.249427
92	1.20186		198	0.675181		448	-1.54063		546	2.20482			92	1.20186
92	0.934361		198	-0.633673		448	-0.235243		546	0.753078			92	0.934361
92	-0.802196		198	-0.290126		448	-1.83321		546	-0.804842			92	-0.802196
92	-0.464969		198	0.974815		448	-0.46964		546	0.710919			92	-0.464969
92	0.814261		198	0.828361		448	0.332885		546	1.01663			92	0.814261
92	0.879715		198	-0.759978		448	-1.15541		546	0.829314			92	0.879715
92	0.00255697		198	0.222809		448	-0.357327		546	-2.35421			92	0.00255697
92	0.672942		198	-1.51403		448	-0.69623		546	-0.575445			92	0.672942
92	0.123622		198	-0.451289		448	3.85181		546	0.659049			92	0.123622
92	0.405862		198	0.0210888		448	0.0972292		546	-0.784161			92	0.405862
92	0.214544		198	-0.570856		448	0.97142		546	0.12433			92	0.214544
92	0.759812		198	-0.818557		448	-0.0611874		546	0.636797			92	0.759812
92	0.738704		198	-0.329622		448	-0.59531		546	1.39002			92	0.738704
92	0.141326		198	0.784168		448	1.21419		546	0.81835			92	0.141326
92	-0.582761		198	1.43808		448	0.247436		546	0.896793			92	-0.582761
92	0.549544		198	0.281739		448	-0.365075		546	-2.84113			92	0.549544
92	-0.131616		198	-0.0375487		448	-1.65712		546	1.09734			92	-0.131616
92	0.387897		198	-0.119317		448	-1.23818		546	1.33608			92	0.387897
92	0.844659		198	0.491558		448	-0.700124		546	2.18834			92	0.844659
92	0.579475		198	0.297431		448	4.60738		546	1.2707			92	0.579475
92	0.161536		198	0.268973		448	-1.82823		546	-0.243739			92	0.161536
92	0.609328		198	-0.191188		448	-1.70584		546	0.287906			92	0.609328
92	0.0689509		198	-0.268603		448	0.665319		546	0.280974			92	0.0689509
92	-0.339589		198	0.84456		448	0.101073		546	0.573062			92	-0.339589
92	-0.621383		198	-0.350427		448	-0.47681		546	0.895257			92	-0.621383
92	1.01		198	1.78227		448	-0.873188		546	2.22849			92	1.01
92	0.0917294		198	-0.1419		448	-2.11641		546	1.11155			92	0.0917294
92	1.13833		198	0.773453		448	-1.55297		546	2.01575			92	1.13833
92	1.04559		198	-0.512176		448	-1.67117		546	0.80162			92	1.04559
92	-0.622662		198	0.989769		448	-1.56934		546	0.272323			92	-0.622662
92	0.767263		198	-0.864404		448	-0.376642		546	0.938958			92	0.767263
92	-0.020365		198	0.582719		448	-0.634118		546	1.48102			92	-0.020365
92	0.752445		198	-1.22004		448	-1.02182		546	-0.356405			92	0.752445
92	0.241959		198	-0.29624		448	-2.04338		546	-0.127803			92	0.241959
92	-0.51411		198	0.607941		448	0.827667		546	0.75096			92	-0.51411
92	0.663786		198	0.12272		448	0.32346		546	0.862667			92	0.663786
92	0.479554		198	-0.756148		448	-1.41921		546	-0.289878			92	0.479554
92	0.738852		198	-0.854487		448	-0.597378		546	0.00770656			92	0.738852
92	2.06913		198	-2.35742		448	0.631142		546	1.07469			92	2.06913
92	0.781217		198	-0.201426		448	0.392944		546	0.66569			92	0.781217
92	0.181649		198	0.732135		448	-0.483797		546	1.07853			92	0.181649
92	-0.410654		198	1.41965		448	-0.310353		546	0.865427			92	-0.410654
92	0.657895		198	0.370772		448	-1.16404		546	1.36056			92	0.657895
92	-0.0843655		198	0.0820575		448	-1.14331		546	-0.458629			92	-0.0843655
92	-0.35977		198	0.144633		448	-1.25933		546	0.803707			92	-0.35977
92	0.373634		198	-0.128549		448	0.666229		546	0.878937			92	0.373634
92	0.743436		198	0.574063		448	-1.53537		546	2.01408			92	0.743436
						448	-1.02898						198	0.261535
						448	-2.07238						198	-0.17628
													198	-0.0902291
													198	0.852903
Average	0.330549			-0.000640462			-0.41781			0.566964			198	0.302687
SD	0.619505			0.77252			1.34327			0.992916			198	-1.06428
													198	0.850974
													198	-0.114895
													198	-0.555916
													198	-2.1545
													198	-0.507542
													198	-0.572132
													198	-1.17956
													198	0.389719
													198	0.206594
													198	1.39848
													198	-0.428468
													198	-0.552848
													198	1.00556
													198	0.0473194
													198	-0.129791
													198	-0.245349
													198	1.00775
													198	-0.0317893
													198	-0.00507868
													198	0.546912
													198	-0.257563
													198	0.0321052
													198	-0.732687
													198	1.13624
													198	0.0668745
													198	0.205796
													198	-1.20671
													198	0.675181
													198	-0.633673
													198	-0.290126
													198	0.974815
													198	0.828361
													198	-0.759978
													198	0.222809
													198	-1.51403
													198	-0.451289
													198	0.0210888
													198	-0.570856
													198	-0.818557
													198	-0.329622
													198	0.784168
													198	1.43808
													198	0.281739
													198	-0.0375487
													198	-0.119317
													198	0.491558
													198	0.297431
													198	0.268973
													198	-0.191188
													198	-0.268603
													198	0.84456
													198	-0.350427
													198	1.78227
													198	-0.1419
													198	0.773453
													198	-0.512176
													198	0.989769
													198	-0.864404
													198	0.582719
													198	-1.22004
													198	-0.29624
													198	0.607941
													198	0.12272
													198	-0.756148
													198	-0.854487
													198	-2.35742
													198	-0.201426
													198	0.732135
													198	1.41965
													198	0.370772
													198	0.0820575
													198	0.144633
													198	-0.128549
													198	0.574063
													448	4.45521
													448	0.0802797
													448	0.0634518
													448	-1.01802
													448	-1.78004
													448	-1.22855
													448	-1.33483
													448	0.901622
													448	-1.31153
													448	-2.11388
													448	-0.785154
													448	-2.13055
													448	0.995848
													448	-1.20373
													448	-0.107263
													448	-0.870032
													448	-1.11849
													448	-0.565669
													448	-0.566064
													448	-0.724596
													448	-0.271145
													448	-1.53532
													448	-0.138452
													448	-0.811952
													448	3.78934
													448	0.177077
													448	-0.701327
													448	-0.357988
													448	0.133477
													448	-0.428044
													448	-0.409291
													448	-0.867092
													448	-1.88486
													448	-1.54063
													448	-0.235243
													448	-1.83321
													448	-0.46964
													448	0.332885
													448	-1.15541
													448	-0.357327
													448	-0.69623
													448	3.85181
													448	0.0972292
													448	0.97142
													448	-0.0611874
													448	-0.59531
													448	1.21419
													448	0.247436
													448	-0.365075
													448	-1.65712
													448	-1.23818
													448	-0.700124
													448	4.60738
													448	-1.82823
													448	-1.70584
													448	0.665319
													448	0.101073
													448	-0.47681
													448	-0.873188
													448	-2.11641
													448	-1.55297
													448	-1.67117
													448	-1.56934
													448	-0.376642
													448	-0.634118
													448	-1.02182
													448	-2.04338
													448	0.827667
													448	0.32346
													448	-1.41921
													448	-0.597378
													448	0.631142
													448	0.392944
													448	-0.483797
													448	-0.310353
													448	-1.16404
													448	-1.14331
													448	-1.25933
													448	0.666229
													448	-1.53537
													448	-1.02898
													448	-2.07238
													546	1.20036
													546	1.0846
													546	1.06642
													546	2.04856
													546	1.23747
													546	-0.354339
													546	0.827071
													546	0.340498
													546	1.31087
													546	1.31609
													546	2.39086
													546	0.0474969
													546	-0.70929
													546	0.410597
													546	-0.188889
													546	0.40805
													546	-1.75387
													546	0.961059
													546	0.980265
													546	1.0957
													546	-2.75108
													546	0.174263
													546	1.01321
													546	0.520791
													546	-0.544725
													546	0.704925
													546	0.950225
													546	0.359739
													546	0.608542
													546	0.403617
													546	0.537783
													546	0.466634
													546	0.847463
													546	2.20482
													546	0.753078
													546	-0.804842
													546	0.710919
													546	1.01663
													546	0.829314
													546	-2.35421
													546	-0.575445
													546	0.659049
													546	-0.784161
													546	0.12433
													546	0.636797
													546	1.39002
													546	0.81835
													546	0.896793
													546	-2.84113
													546	1.09734
													546	1.33608
													546	2.18834
													546	1.2707
													546	-0.243739
													546	0.287906
													546	0.280974
													546	0.573062
													546	0.895257
													546	2.22849
													546	1.11155
													546	2.01575
													546	0.80162
													546	0.272323
													546	0.938958
													546	1.48102
													546	-0.356405
													546	-0.127803
													546	0.75096
													546	0.862667
													546	-0.289878
													546	0.00770656
													546	1.07469
													546	0.66569
													546	1.07853
													546	0.865427
													546	1.36056
													546	-0.458629
													546	0.803707
													546	0.878937
													546	2.01408

## Sheet: Figure 2C (specificity 5mC)
Modification			3-mC			6-mA			5-hmC			5-caC				5-mC			8-oxoG
			Hybridization rate	Hybridization time		Hybridization rate	Hybridization time		Hybridization rate	Hybridization time		Hybridization rate	Hybridization time			Hybridization rate	Hybridization time		Hybridization rate	Hybridization time
			0.228916	0.660541		0.208791	0.443869		0.043956	0.425009		0.0121212	3.21674			0.406593	4.73163		0.032967	5.32234
			0.0196078	0.333341		0.410256	0.489594		0.0333333	0.877797		0.0301205	3.34007			0.142857	2.72057		0.043956	3.77508
			0.0180723	0.388897		0.0283019	1.13336		0.0769231	1.69051						0.325843	4.10469		0.455556	0.594322
			0.103774	0.306067					0.032967	0.255561						0.263736	5.04733		0.747253	1.85249
									0.0224719	0.666681						0.340659	4.5915		0.450549	0.903272
									0.0333333	0.466677						0.388889	5.03535		0.043956	0.283339
									0.0444444	0.891686						0.252747	4.88851
									0.043956	0.433343						0.244444	5.05011		0.0487805	3.0959
									0.032967	0.444454						0.340659	4.38289		0.0180723	1.71115
									0.032967	0.322229						0.322222	4.44377		0.0240964	2.62506
									0.032967	1.43336						0.322222	5.24609		0.134921	2.39417
									0.0240964	0.358341						0.340659	4.75172		0.103774	0.672742
									0.0181818	0.966688						0.263736	4.5751
									0.0181818	0.566679						0.32967	4.34565
									0.0361446	0.488899						0.373626	5.5609
									0.0180723	0.811129						0.274725	4.23342
									0.0424242	0.528583						0.307692	4.45486
									0.0181818	0.566679						0.384615	4.37248
									0.0180723	0.41112						0.351648	5.01261
									0.204819	0.364714						0.351648	4.79177
									0.0392157	0.500011						0.384615	4.89249
									0.0421687	0.809541						0.384615	5.08011
									0.0180723	1.02224						0.287671	4.32866
									0.0542169	0.462973						0.263736	1.84865
									0.0240964	0.791684						0.266667	5.07372
									0.0180723	0.611124						0.359551	5.25636
									0.0240964	0.216671						0.351648	4.41468
									0.0361446	0.57779						0.274725	1.4667
									0.0421687	0.609537						0.343373	2.66497
									0.0181818	0.300006						0.242424	3.22924
									0.0181818	0.300006						0.363636	3.2234
									0.0481928	0.995855						0.284848	3.19794
									0.030303	1.16669						0.339394	3.14054
									0.0240964	0.425009						0.381818	3.15933
									0.0545455	0.751868						0.355422	3.15487
									0.0361446	0.661125						0.280488	3.05586
									0.0421687	0.466677						0.36747	2.65853
									0.0481928	0.558345						0.363636	3.02284
									0.0180723	0.666681						0.393939	2.9057
									0.031746	0.566679						0.319277	3.03906
									0.0361446	0.633347						0.271084	2.63709
									0.0363636	0.422231						0.300654	3.3363
									0.0519481	0.741683						0.301205	2.8694
									0.0512821	0.850018						0.331325	3.06431
									0.0512821	0.900019						0.319277	3.18309
									0.0649351	0.413342						0.26506	1.65004
									0.0512821	0.541678						0.301205	3.2474
									0.0512821	0.47501						0.295181	2.65448
									0.0897436	0.423819						0.313253	3.06609
									0.047619	0.640014						0.319277	3.05856
									0.0576923	0.738905						0.271084	2.76006
									0.0471698	0.360008						0.284848	3.36177
									0.0377358	0.416676						0.278788	3.3479
									0.115385	0.833351						0.361446	3.04118
									0.0571429	1.13891						0.315152	2.65967
									0.0566038	0.516678						0.307229	2.90791
									0.0288462	0.377786						0.339394	3.02626
									0.0283019	0.24445						0.26506	2.33566
									0.0380952	0.633347						0.228916	1.6439
									0.0471698	1.12669						0.325301	3.01611
									0.0660377	0.747635						0.301205	3.14007
									0.0849057	0.659274						0.343373	2.98135
									0.0283019	0.24445						0.230159	1.44831
									0.0380952	0.641681						0.283133	2.82985
									0.0571429	0.37223						0.327273	3.1655
									0.0377358	1.4167						0.294872	5.01605
									0.0888889	0.304173						0.5	3.61461
									0.0283019	0.400009						0.294872	4.26676
									0.0283019	0.444454						0.333333	4.75138
									0.0566038	0.483344						0.282051	2.85915
									0.0471698	1.31336						0.346154	4.16305
									0.0377358	0.358341						0.333333	3.18597
									0.047619	0.386675						0.333333	3.69752
																0.236842	4.26491
																0.538462	4.05723
																0.298701	4.46676
																0.346667	4.24881
																0.276316	3.38261
																0.346154	4.97789
																0.428571	3.62028
																0.384615	3.94342
																0.397436	4.15493
																0.314286	4.21423
																0.283019	4.08453
																0.266667	3.91199
																0.254717	3.83835
																0.298077	4.02052
																0.361905	3.74394
																0.326923	3.90989
																0.320755	4.04421
																0.330189	4.07247
																0.226415	4.52371
																0.292453	3.72374
																0.320755	4.29911
																0.349057	3.44962
																0.339623	3.89268
																0.295238	4.27214
																0.320755	4.06381
																0.160377	1.86475
																0.377358	3.82925
																0.301887	4.2803
																0.342857	3.93434
																0.322222	3.90698
																0.415094	4.22585
																0.330189	3.5677
																0.320755	3.97656
																0.320755	3.9844
																0.349057	3.92081
																0.264151	4.66677
																0.190476	4.09676
																0.342857	4.57788
																0.307692	4.0178
																0.320755	3.90106
																0.259615	5.0606
																0.358491	4.05711

## Sheet: Figure 2D
Modification	6-mA			5-hmC			5-caC			5-fC			5-mC			8-oxoG			Combined data for box plot
	Expected position	Distance (bp)		Expected position	Distance (bp)		Expected position	Distance (bp)		Expected position	Distance (bp)		Expected position	Distance (bp)		Expected position	Distance (bp)		Expected position	Distance (bp)
	319	-1.3004		335	-1.11583		351	-1.66258		367	-1.7962		383	-1.49354		399	-2.63092		319	-1.3004
	319	-0.623827		335	-0.758668		351	-1.77336		367	-1.76673		383	-2.60571		399	0.100586		319	-0.623827
	319	0.728935		335	-1.24128		351	-2.12269		367	0.568491		383	-3.08288		399	-4.07794		319	0.728935
	319	-1.19805		335	0.0345328		351	-1.98316		367	-1.61273		383	-2.32679		399	0.190342		319	-1.19805
	319	-1.21279		335	-2.28766		351	-0.0867902		367	-1.51606		383	-0.795208		399	0.979477		319	-1.21279
	319	-1.04706		335	-2.07106		351	-0.837078		367	-0.804257		383	-1.78733		399	-1.65554		319	-1.04706
	319	-0.0971034		335	0.294043		351	1.51281		367	-3.37517		383	0.605929		399	0.209511		319	-0.0971034
	319	0.855781		335	-1.01169		351	-0.0588156		367	-0.197626		383	-0.271705		399	-0.685157		319	0.855781
	319	-0.82757		335	1.70962		351	2.56633		367	-2.08235		383	1.62801		399	-0.104405		319	-0.82757
	319	-1.76594		335	0.633671		351	-2.79575		367	1.02601		383	-3.22462		399	-0.855345		319	-1.76594
	319	1.18145		335	-0.441991		351	0.249439		367	-4.5412		383	-0.912619		399	-2.14848		319	1.18145
	319	-0.0108087		335	-3.43044		351	-3.40802		367	-0.527642		383	-1.09149		399	1.32002		319	-0.0108087
	319	0.490943		335	-0.673468		351	-2.4401		367	-2.97198		383	1.83445		399	-1.43295		319	0.490943
	319	0.663833		335	-1.91388		351	0.658309		367	-2.91705		383	-2.07008		399	0.828779		319	0.663833
	319	0.0465723		335	-1.36985		351	0.669499		367	-1.98928		383	0.229446		399	0.66898		319	0.0465723
	319	-1.61248		335	-2.97174		351	-2.3592		367	1.06099		383	0.118426		399	-0.332429		319	-1.61248
	319	0.336688		335	-1.73701		351	1.57108		367	0.0931212		383	-2.77782		399	-1.42425		319	0.336688
	319	-0.173489		335	-0.308197		351	-0.833145		367	1.27581		383	-0.383135		399	0.227497		319	-0.173489
	319	2.51328		335	0.824415		351	3.14145		367	0.0100143		383	-2.18332		399	0.624317		319	2.51328
	319	1.73253		335	-0.177725		351	1.40425		367	4.94496		383	1.90788		399	0.937574		319	1.73253
	319	-1.54546		335	-0.146117		351	-0.686742		367	-5.83048		383	1.03726		399	0.569613		319	-1.54546
	319	-0.316289		335	-0.798115		351	3.46454		367	-0.941576		383	-1.37569		399	-1.21783		319	-0.316289
	319	-0.655122		335	-0.911314		351	-1.97484		367	-0.873436		383	-0.887677		399	0.974642		319	-0.655122
	319	2.12263		335	0.675004		351	-2.07336		367	-3.25933		383	-2.23765		399	1.60569		319	2.12263
	319	-1.37742		335	-0.516511		351	-0.0404026		367	-2.39034		383	-2.24156		399	-0.151084		319	-1.37742
	319	1.5178		335	-1.55414		351	1.56762		367	-1.33944		383	-1.57258		399	-0.273687		319	1.5178
	319	0.732549		335	-1.94238		351	2.55914		367	-0.150112		383	0.88096		399	-0.90093		319	0.732549
	319	-0.330175		335	1.19594		351	1.31295		367	-1.59707		383	0.523172		399	0.63442		319	-0.330175
	319	0.957756		335	1.61465		351	-4.41146		367	-2.16859		383	-3.2855		399	-0.850003		319	0.957756
	319	1.88904		335	2.66791		351	0.91701		367	-3.03691		383	0.0557431		399	-1.51293		319	1.88904
	319	0.681025		335	1.06478		351	1.89293		367	-0.332096		383	-3.79654		399	-2.34451		319	0.681025
	319	-0.210525		335	-6.16829		351	-1.02702		367	-0.836299		383	-1.60234		399	-3.63479		319	-0.210525
	319	0.690004		335	-0.212141		351	0.729677		367	1.25948		383	0.197489		399	-2.20561		319	0.690004
	319	-4.28537		335	-0.244527		351	-0.420913		367	-0.27292		383	1.73736		399	-0.514238		319	-4.28537
	319	0.609668		335	0.909082		351	2.52978		367	-3.14472		383	-3.3425		399	-3.34903		319	0.609668
	319	0.185705		335	0.249376		351	0.161756		367	-1.58712		383	-1.32933		399	-1.71238		319	0.185705
	319	-0.172144		335	1.17256		351	0.196884		367	-1.99423		383	-2.36823		399	-1.24363		319	-0.172144
	319	1.22111		335	2.9816		351	-2.15982		367	-1.03306		383	0.381645		399	-1.68833		319	1.22111
	319	2.28802		335	-1.5335		351	1.34413		367	-2.38242		383	1.38627		399	-1.00119		319	2.28802
	319	0.848396		335	-2.23691		351	1.71973		367	-1.02975		383	-2.57545		399	-3.10698		319	0.848396
	319	1.46236		335	-2.50076		351	-2.6843		367	-1.24853		383	1.69384		399	-1.37413		319	1.46236
	319	-0.486684		335	0.0106926		351	0.587381		367	-0.342917		383	-0.0624184		399	0.635198		319	-0.486684
	319	0.831077		335	1.04362		351	-0.412234		367	-0.665206		383	1.13666		399	-1.82945		319	0.831077
	319	0.413302		335	-1.68241		351	1.23065		367	-3.38804		383	1.21426		399	-3.26734		319	0.413302
	319	0.709438		335	0.959182		351	0.873896		367	-2.05864		383	0.62531		399	-2.11793		319	0.709438
	319	-0.715218		335	-2.13776		351	1.54958		367	-2.19989		383	-0.575861		399	-1.91189		319	-0.715218
	319	-1.60568		335	-2.32516		351	0.457921		367	-1.99403		383	0.497587		399	-2.55027		319	-1.60568
	319	-1.27837		335	-1.04705		351	1.09248		367	-0.611697		383	2.88597		399	-1.32903		319	-1.27837
	319	-0.263127		335	0.0994166		351	3.04155		367	-0.764013		383	1.40502		399	-1.36878		319	-0.263127
	319	0.727009		335	-1.33742		351	0.831879		367	-1.64758		383	-0.488217		399	-1.55277		319	0.727009
	319	-1.68083		335	-0.685663		351	1.60849					383	1.49235		399	-1.88342		319	-1.68083
	319	0.656115		335	-1.01105		351	1.14656					383	0.656433		399	0.0404882		319	0.656115
	319	1.30987		335	-1.43116		351	-0.992743					383	0.287982		399	-0.75767		319	1.30987
	319	1.51237		335	2.90246		351	1.65072					383	0.94995		399	-1.75848		319	1.51237
	319	-1.36613		335	-2.12725		351	1.70248					383	0.923707		399	-1.66673		319	-1.36613
	319	0.472177		335	-0.894799		351	0.434148					383	0.941714		399	-2.34261		319	0.472177
	319	-2.38593		335	-1.81128		351	-0.693968					383	0.816348		399	-2.49775		319	-2.38593
	319	-0.834518		335	2.29224		351	3.13043					383	2.44025		399	-2.09039		319	-0.834518
	319	-1.40306		335	-0.30745		351	1.00281					383	2.14134		399	-2.36126		319	-1.40306
	319	-0.468635		335	-1.22967		351	-0.286116					383	0.150733		399	-1.54655		319	-0.468635
	319	-0.193583		335	-2.12337		351	-2.49638					383	0.77532		399	0.123957		319	-0.193583
	319	0.653866		335	0.213762		351	-0.473646					383	0.600336		399	-1.79732		319	0.653866
	319	-2.0647		335	-0.841809		351	2.16247					383	1.91993		399	-1.0785		319	-2.0647
	319	0.726908		335	0.566169		351	1.4374					383	2.05472		399	-2.06294		319	0.726908
	319	0.892855		335	-2.76259		351	-0.832046					383	2.03788		399	-1.42865		319	0.892855
	319	-1.266		335	-0.291753		351	-4.69399					383	-2.19906		399	-1.91811		335	-1.11583
	319	-1.0546		335	0.385068		351	-1.13878					383	-2.19812		399	0.948393		335	-0.758668
	319	0.531085		335	-3.65077		351	-4.56943					383	-0.811178		399	-3.65351		335	-1.24128
	319	-1.10153		335	0.367927		351	-0.584399					383	-2.38688		399	-0.936114		335	0.0345328
	319	-1.51047		335	0.785354		351	-3.80138					383	2.19723		399	-0.907313		335	-2.28766
	319	-0.383291		335	-0.392408		351	0.647647					383	-3.569		399	-3.52121		335	-2.07106
	319	0.0749555		335	-2.03438		351	-1.69277					383	-0.238102		399	0.0525225		335	0.294043
	319	-1.25147		335	0.312406		351	-1.52258					383	-3.10207		399	-1.14078		335	-1.01169
	319	0.115173		335	1.84145		351	2.21815					383	-0.908076		399	-0.767187		335	1.70962
	319	0.182812		335	-5.81554		351	-2.46606					383	-1.11506		399	0.274664		335	0.633671
	319	0.326085		335	3.45898		351	-0.153029					383	-0.430509		399	-0.483392		335	-0.441991
	319	-1.47072		335	-1.12787		351	-0.16007					383	0.99358		399	-0.316963		335	-3.43044
	319	-1.95777		335	-0.0591253		351	-3.04148					383	-1.80497					335	-0.673468
	319	-3.48082		335	0.0424649		351	1.04157					383	-1.6723					335	-1.91388
	319	-1.37663		335	-0.271178		351	0.347944					383	-2.07852					335	-1.36985
	319	-1.94013		335	-1.55438		351	-1.96365					383	-2.30924					335	-2.97174
	319	-1.05652					351	1.28527					383	-2.62335					335	-1.73701
	319	-1.45989					351	-0.449348					383	-1.82817					335	-0.308197
	319	0.518097					351	0.860394					383	-1.91474					335	0.824415
	319	-0.568529					351	2.31704					383	-3.50807					335	-0.177725
	319	-1.79365					351	-1.46051					383	-2.61215					335	-0.146117
	319	-0.71352					351	-1.57577					383	-1.7315					335	-0.798115
	319	-1.22091					351	-3.24238					383	-1.34003					335	-0.911314
	319	-0.524291					351	0.25994					383	-0.585721					335	0.675004
	319	-3.79318					351	-1.07546					383	-0.234658					335	-0.516511
	319	-0.969616					351	-2.73962					383	-1.25348					351	-1.66258
							351	-0.0219788					383	-0.925241					351	-1.77336
							351	0.0419876					383	-1.62902					351	-2.12269
							351	-2.58682					383	0.573627					351	-1.98316
							351	0.503754					383	-2.73157					351	-0.0867902
							351	1.66382					383	-1.25334					351	-0.837078
							351	-0.395585					383	0.562704					351	1.51281
							351	-1.04596					383	-1.2231					351	-0.0588156
							351	-2.52095					383	-3.64658					351	2.56633
							351	-1.55291					383	0.0238704					351	-2.79575
							351	-2.06246					383	-2.58359					351	0.249439
							351	-0.936464					383	-1.9212					351	-3.40802
							351	-0.668958					383	-0.790828					351	-2.4401
							351	0.0822141					383	-3.87439					351	0.658309
							351	0.476511					383	-2.04892					351	0.669499
							351	-0.811128					383	1.70936					351	-2.3592
							351	-0.583889					383	-3.7449					351	1.57108
							351	-1.33896					383	-0.427752					351	-0.833145
							351	-1.63875					383	-0.482577					351	3.14145
							351	-0.265279					383	-3.60221					351	1.40425
							351	-1.09181					383	1.17816					351	-0.686742
													383	2.14111					351	3.46454
													383	-1.58718					351	-1.97484
													383	1.38556					351	-2.07336
													383	-0.510534					351	-0.0404026
																			351	1.56762
																			351	2.55914
																			351	1.31295
																			351	-4.41146
Total number of molecule		91			81			111			50			115			77		351	0.91701
Average		-0.307612			-0.591607			-0.270477			-1.2996			-0.671729			-1.08216		351	1.89293
SD		1.29319			1.7073			1.78234			1.6979			1.7238			1.3088		351	-1.02702
																			351	0.729677
																			351	-0.420913
																			351	2.52978
																			351	0.161756
																			351	0.196884
																			351	-2.15982
																			351	1.34413
																			351	1.71973
																			351	-2.6843
																			351	0.587381
																			351	-0.412234
																			351	1.23065
																			351	0.873896
																			351	1.54958
																			351	0.457921
																			351	1.09248
																			351	3.04155
																			351	0.831879
																			351	1.60849
																			351	1.14656
																			351	-0.992743
																			351	1.65072
																			351	1.70248
																			351	0.434148
																			351	-0.693968
																			351	3.13043
																			351	1.00281
																			351	-0.286116
																			351	-2.49638
																			351	-0.473646
																			351	2.16247
																			351	1.4374
																			351	-0.832046
																			351	-4.69399
																			351	-1.13878
																			351	-4.56943
																			351	-0.584399
																			351	-3.80138
																			351	0.647647
																			351	-1.69277
																			351	-1.52258
																			351	2.21815
																			351	-2.46606
																			351	-0.153029
																			351	-0.16007
																			351	-3.04148
																			351	1.04157
																			351	0.347944
																			351	-1.96365
																			351	1.28527
																			351	-0.449348
																			351	0.860394
																			351	2.31704
																			367	-1.7962
																			367	-1.76673
																			367	0.568491
																			367	-1.61273
																			367	-1.51606
																			367	-0.804257
																			367	-3.37517
																			367	-0.197626
																			367	-2.08235
																			367	1.02601
																			367	-4.5412
																			367	-0.527642
																			367	-2.97198
																			367	-2.91705
																			367	-1.98928
																			367	1.06099
																			367	0.0931212
																			367	1.27581
																			367	0.0100143
																			367	4.94496
																			367	-5.83048
																			367	-0.941576
																			367	-0.873436
																			367	-3.25933
																			367	-2.39034
																			367	-1.33944
																			367	-0.150112
																			367	-1.59707
																			367	-2.16859
																			367	-3.03691
																			367	-0.332096
																			367	-0.836299
																			367	1.25948
																			367	-0.27292
																			367	-3.14472
																			367	-1.58712
																			367	-1.99423
																			367	-1.03306
																			367	-2.38242
																			367	-1.02975
																			367	-1.24853
																			367	-0.342917
																			367	-0.665206
																			367	-3.38804
																			367	-2.05864
																			367	-2.19989
																			367	-1.99403
																			367	-0.611697
																			367	-0.764013
																			367	-1.64758
																			383	-1.49354
																			383	-2.60571
																			383	-3.08288
																			383	-2.32679
																			383	-0.795208
																			383	-1.78733
																			383	0.605929
																			383	-0.271705
																			383	1.62801
																			383	-3.22462
																			383	-0.912619
																			383	-1.09149
																			383	1.83445
																			383	-2.07008
																			383	0.229446
																			383	0.118426
																			383	-2.77782
																			383	-0.383135
																			383	-2.18332
																			383	1.90788
																			383	1.03726
																			383	-1.37569
																			383	-0.887677
																			383	-2.23765
																			383	-2.24156
																			383	-1.57258
																			383	0.88096
																			383	0.523172
																			383	-3.2855
																			383	0.0557431
																			383	-3.79654
																			383	-1.60234
																			383	0.197489
																			383	1.73736
																			383	-3.3425
																			383	-1.32933
																			383	-2.36823
																			383	0.381645
																			383	1.38627
																			383	-2.57545
																			383	1.69384
																			383	-0.0624184
																			383	1.13666
																			383	1.21426
																			383	0.62531
																			383	-0.575861
																			383	0.497587
																			383	2.88597
																			383	1.40502
																			383	-0.488217
																			383	1.49235
																			383	0.656433
																			383	0.287982
																			383	0.94995
																			383	0.923707
																			383	0.941714
																			383	0.816348
																			383	2.44025
																			383	2.14134
																			383	0.150733
																			383	0.77532
																			383	0.600336
																			383	1.91993
																			383	2.05472
																			383	2.03788
																			383	-2.19906
																			383	-2.19812
																			383	-0.811178
																			383	-2.38688
																			383	2.19723
																			383	-3.569
																			383	-0.238102
																			383	-3.10207
																			383	-0.908076
																			383	-1.11506
																			383	-0.430509
																			383	0.99358
																			383	-1.80497
																			383	-1.6723
																			383	-2.07852
																			383	-2.30924
																			383	-2.62335
																			383	-1.82817
																			383	-1.91474
																			383	-3.50807
																			383	-2.61215
																			383	-1.7315
																			383	-1.34003
																			383	-0.585721
																			383	-0.234658
																			383	-1.25348
																			383	-0.925241
																			383	-1.62902
																			383	0.573627
																			383	-2.73157
																			383	-1.25334
																			383	0.562704
																			383	-1.2231
																			383	-3.64658
																			383	0.0238704
																			383	-2.58359
																			383	-1.9212
																			383	-0.790828
																			383	-3.87439
																			383	-2.04892
																			383	1.70936
																			383	-3.7449
																			383	-0.427752
																			383	-0.482577
																			383	-3.60221
																			383	1.17816
																			383	2.14111
																			383	-1.58718
																			383	1.38556
																			383	-0.510534
																			399	-2.63092
																			399	0.100586
																			399	-4.07794
																			399	0.190342
																			399	0.979477
																			399	-1.65554
																			399	0.209511
																			399	-0.685157
																			399	-0.104405
																			399	-0.855345
																			399	-2.14848
																			399	1.32002
																			399	-1.43295
																			399	0.828779
																			399	0.66898
																			399	-0.332429
																			399	-1.42425
																			399	0.227497
																			399	0.624317
																			399	0.937574
																			399	0.569613
																			399	-1.21783
																			399	0.974642
																			399	1.60569
																			399	-0.151084
																			399	-0.273687
																			399	-0.90093
																			399	0.63442
																			399	-0.850003
																			399	-1.51293
																			399	-2.34451
																			399	-3.63479
																			399	-2.20561
																			399	-0.514238
																			399	-3.34903
																			399	-1.71238
																			399	-1.24363
																			399	-1.68833
																			399	-1.00119
																			399	-3.10698
																			399	-1.37413
																			399	0.635198
																			399	-1.82945
																			399	-3.26734
																			399	-2.11793
																			399	-1.91189
																			399	-2.55027
																			399	-1.32903
																			399	-1.36878
																			399	-1.55277
																			399	-1.88342
																			399	0.0404882
																			399	-0.75767
																			399	-1.75848
																			399	-1.66673
																			399	-2.34261
																			399	-2.49775
																			399	-2.09039
																			399	-2.36126
																			399	-1.54655
																			399	0.123957
																			399	-1.79732
																			399	-1.0785
																			399	-2.06294
																			399	-1.42865
																			399	-1.91811
																			399	0.948393
																			399	-3.65351
																			399	-0.936114
																			399	-0.907313
																			399	-3.52121
																			399	0.0525225
																			399	-1.14078
																			399	-0.767187
																			399	0.274664
																			399	-0.483392
																			399	-0.316963

## Sheet: Figure 3A
				RBM9
	Cell type source	Technical replicate	method	Isoform1	Isoform2	Isoform3	Isoform4	Isoform5	Isoform6	Isoform7	Isoform8	Isoform9
Biological replicate 1	Myoblast	Replicate 1	SIMDEQ	64.3564356436	6.9306930693	18.1518151815	4.9504950495	0.6600660066	4.6204620462	0.3300330033	0	0
		Replicate 2	SIMDEQ	68.1415929204	5.3097345133	20.3539823009	4.4247787611	0	1.7699115044	0	0	0
		Replicate 3	SIMDEQ	60	1.0526315789	22.1052631579	10.5263157895	2.1052631579	3.1578947368	0	0	1.0526315789
	Myotube	Replicate 1	SIMDEQ	16.6666666667	33.3333333333	10.3448275862	6.3218390805	22.4137931034	10.9195402299	0	0	0
		Replicate 2	SIMDEQ	22.1153846154	30.7692307692	20.1923076923	2.8846153846	15.3846153846	8.6538461538	0	0	0
		Replicate 3	SIMDEQ	25.5102040816	26.5306122449	19.387755102	11.2244897959	9.1836734694	8.1632653061	0	0	0
Biological replicate 2	Myoblast	Replicate 1	SIMDEQ	74.2990654206	2.3364485981	14.0186915888	5.6074766355	1.8691588785	1.8691588785	0	0	0
		Replicate 2	SIMDEQ	80.198019802	0.9900990099	11.8811881188	1.9801980198	0	4.9504950495	0	0	0
		Replicate 3	SIMDEQ	74.1379310345	3.4482758621	15.5172413793	5.1724137931	1.724137931	0	0	0	0
	Myotube	Replicate 1	SIMDEQ	12.9032258065	15.5913978495	12.3655913978	4.8387096774	37.0967741935	17.2043010753	0	0	0
		Replicate 2	SIMDEQ	19.0476190476	7.1428571429	19.0476190476	4.7619047619	28.5714285714	21.4285714286	0	0	0
		Replicate 3	SIMDEQ	12.8205128205	25.641025641	10.2564102564	1.2820512821	41.0256410256	8.9743589744	0	0	0
Biological replicate 3	Myoblast	Replicate 1	SIMDEQ	66.8639053254	0.5917159763	18.9349112426	10.0591715976	0.5917159763	2.9585798817	0	0	0
		Replicate 2	SIMDEQ	63.9344262295	1.6393442623	24.5901639344	6.5573770492	1.6393442623	1.6393442623	0	0	0
		Replicate 3	SIMDEQ	63.8655462185	0	18.487394958	13.4453781513	0	3.3613445378	0	0	0.8403361345
	Myotube	Replicate 1	SIMDEQ	15.5172413793	16.3793103448	27.5862068966	1.724137931	26.724137931	12.0689655172	0	0	0
		Replicate 2	SIMDEQ	9.4827586207	24.1379310345	16.3793103448	4.3103448276	25	20.6896551724	0	0	0
		Replicate 3	SIMDEQ	22.6086956522	24.347826087	20	1.7391304348	22.6086956522	8.6956521739	0	0	0
	Myoblast	Replicate 1	PacBio	63.1293188549	3.3563672261	26.9496544916	3.9980256663	0.4935834156	2.0236920039	0	0	0.0493583416
		Replicate 2	PacBio	82.8146143437	1.8944519621	12.7198917456	2.0297699594	0.2706359946	0.2706359946	0	0	0
		Replicate 3	PacBio	64.6825396825	1.5873015873	26.746031746	3.8888888889	0.6349206349	2.4603174603	0	0	0
	Myotube	Replicate 1	PacBio	11.887477314	28.7658802178	22.5045372051	2.5408348457	23.1397459165	11.1615245009	0	0	0
		Replicate 2	PacBio	3.9106145251	18.7150837989	13.0353817505	2.6070763501	42.644320298	18.9944134078	0	0	0.0931098696
		Replicate 3	PacBio	8.6155674391	24.1235888295	24.5395127748	1.1883541295	27.2727272727	14.0819964349	0	0.118835413	0.0594177065

## Sheet: Figure 4BC
							Detection of m6A modification									Detection of m5C modification
				Reference oligonucleotides			Antibody clone D9D9W			Antibody clone RM362			Antibody clone rAb			Antibody clone ICC
FOV	Bead ID	Modification	Expected position	Mapped experimental position	Hybridization rate	Hybridization time	Mapped experimental position	Hybridization rate	Hybridization time	Mapped experimental position	Hybridization rate	Hybridization time	Mapped experimental position	Hybridization rate	Hybridization time	Mapped experimental position	Hybridization rate	Hybridization time
F1	B0	m6A	633	635	0.5	1.74	636	0.09	0.95	636	0.39	0.88	636	0.11	1.45
F1	B0	5mC	675	676	0.06	0.98										680	0.15	3.19
F1	B4	m6A	633	633	0.02	0.81	636	0.12	1.65	636	0.47	1.27	637	0.09	1.92
F1	B4	5mC	675	671	0.02	2.07										676	0.2	2.38
F1	B7	m6A	633	637	0.4	1.53	640	0.05	1.53	639	0.17	0.4	639	0.12	1.74
F1	B7	5mC	675	677	0.2	2.01										678	0.1	2.23
F1	B11	m6A	633	636	0.42	1.31	637	0.02	0.22	637	0.02	0.16	637	0.09	1.34
F1	B11	5mC	675	675	0.16	1.75										676	0.14	1.96
F1	B13	m6A	633	636	0.39	1.43	639	0.03	0.8	639	0.09	0.62	639	0.21	1.29
F1	B13	5mC	675	677	0.17	1.85										678	0.2	2.04
F1	B14	m6A	633	634	0.14	1.33	633	0.05	2.94	636	0.2	0.71	638	0.12	2.05
F1	B14	5mC	675	674	0.26	1.92										672	0.1	1.53
F1	B15	m6A	633	629	0.34	1.68	630	0.09	1.55	630	0.4	0.96	630	0.14	3.19
F1	B15	5mC	675	668	0.22	1.74										671	0.21	2.47
F1	B18	m6A	633	637	0.32	1.58				637	0.27	0.53	638	0.11	1.43
F1	B18	5mC	675	679	0.18	2.05										678	0.24	2.72
F1	B19	m6A	633	634	0.38	1.87	635	0.1	3.11	636	0.51	2.86	636	0.13	2.93
F1	B19	5mC	675	673	0.17	1.86							674	0.04	5.89	676	0.14	2.79
F1	B26	m6A	633	634	0.36	1.54	637	0.02	0.99	636	0.07	0.22	637	0.06	0.5
F1	B26	5mC	675	675	0.22	1.73							676	0.04	5.47	679	0.13	3.37
F1	B32	m6A	633	640	0.26	1.19	644	0.02	2.11	642	0.04	0.17	640	0.05	0.28
F1	B32	5mC	675	678	0.22	1.74				680	0.02	4.13				678	0.07	2.25
F1	B38	m6A	633	635	0.3	1.47				639	0.09	1.04	639	0.12	1.09
F1	B38	5mC	675	675	0.19	1.79										681	0.14	2.46
F1	B54	m6A	633	635	0.29	1.8	632	0.05	2.5	632	0.5	2.11	631	0.18	1.87
F1	B54	5mC	675	688	0.19	1.89										671	0.14	2.28
F1	B56	m6A	633	628	0.24	1.79	627	0.06	1.25	628	0.53	3	628	0.1	1.29
F1	B56	5mC	675	680	0.22	1.78										668	0.15	1.77
F2	B6	m6A	633	636	0.28	1.4							638	0.04	0.18	637	0.02	1.06
F2	B6	5mC	675	676	0.14	1.98										677	0.02	2.34
F2	B10	m6A	633	631	0.39	1.37	634	0.08	1.52	634	0.3	1.01	634	0.1	1.53	633	0.02	1.36
F2	B10	5mC	675	669	0.1	0.69										673	0.07	1.97
F2	B20	m6A	633	638	0.34	1.44				638	0.03	0.46	640	0.1	0.78
F2	B20	5mC	675	678	0.17	1.85										675	0.11	2.83
F2	B23	m6A	633	639	0.32	1.54	640	0.08	1.95	639	0.38	1.04	641	0.09	1.01	639	0.04	2.22
F2	B23	5mC	675	677	0.15	1.72										678	0.15	1.95
F2	B26	m6A	633	639	0.28	1.85	640	0.06	0.24	641	0.39	0.78	639	0.08	1.44	640	0.03	1.7
F2	B26	5mC	675	676	0.15	1.99										678	0.14	1.98
F2	B33	m6A	633	638	0.34	1.43	639	0.07	1.06	641	0.2	0.5	640	0.07	1.38	637	0.02	1.93
F2	B33	5mC	675	679	0.13	1.96										677	0.11	2.91
F2	B39	m6A	633	633	0.38	1.13	637	0.04	0.43
F2	B39	5mC	675	671	0.12	1.62										672	0.04	0.73
F2	B42	m6A	633	639	0.06	0.74	640	0.09	0.81	639	0.46	0.85	642	0.09	2	639	0.04	1.49
F2	B42	5mC	675	676	0.15	1.62										679	0.14	1.59
F2	B46	m6A	633	648	0.34	1.46	648	0.04	0.97
F2	B46	5mC	675	682	0.13	1.77										684	0.13	1.88
F2	B53	m6A	633	636	0.29	1.49	634	0.09	1.31	636	0.38	0.84	636	0.1	0.61	635	0.02	1.91
F2	B53	5mC	675	675	0.17	1.87										676	0.18	4.05
F2	B55	m6A	633	637	0.38	1.27							643	0.03	1.54	639	0.03	1.61
F2	B55	5mC	675	675	0.14	1.5										677	0.12	2.08
F3	B4	m6A	633	635	0.41	1.12	639	0.03	0.46	638	0.02	0.46	638	0.04	0.38
F3	B4	5mC	675	674	0.17	1.46
F3	B5	m6A	633	633	0.28	1.76	635	0.07	0.4	635	0.25	0.56	635	0.07	1.58
F3	B5	5mC	675	673	0.17	1.98										673	0.14	2.38
F3	B11	m6A	633	631	0.34	1.65	633	0.05	0.83	633	0.13	0.3	633	0.05	0.81
F3	B11	5mC	675	676	0.08	2.01										678	0.09	1.19
F3	B12	m6A	633	638	0.35	1.22							641	0.05	0.4
F3	B12	5mC	675	677	0.17	1.77										679	0.09	1.73
F3	B17	m6A	633	638	0.31	1.46	641	0.04	3.26				641	0.07	0.75
F3	B17	5mC	675	680	0.21	1.82				679	0.02	2.08				677	0.09	1.91
F3	B18	m6A	633	636	0.29	1.57	638	0.05	2.05	640	0.09	0.42	640	0.07	0.47
F3	B18	5mC	675	677	0.17	1.96										676	0.07	1.94
F3	B20	m6A	633	634	0.37	1.7	633	0.05	1.66	631	0.06	0.8
F3	B20	5mC	675	674	0.12	2.03										678	0.11	3.49
F3	B22	m6A	633	635	0.35	1.52	636	0.14	0.84	637	0.32	0.63	636	0.08	0.84
F3	B22	5mC	675	678	0.19	1.86				678	0.02	1.62				679	0.09	2.85
F3	B23	m6A	633	641	0.35	1.83	642	0.15	1.37	642	0.42	1	639	0.09	1.29
F3	B23	5mC	675	678	0.18	1.97										679	0.11	3.19
F3	B29	m6A	633	631	0.28	1.5	635	0.03	0.2	645	0.03	1.62	630	0.04	0.43
F3	B29	5mC	675	670	0.18	1.71				672	0.06	0.38				668	0.18	2.88
F3	B35	m6A	633	642	0.25	1.52	642	0.06	0.66	643	0.06	0.98	641	0.06	0.72
F3	B35	5mC	675	681	0.14	1.97										678	0.1	2.74
F3	B38	m6A	633	633	0.3	1.42				637	0.02	0.19
F3	B38	5mC	675	672	0.22	1.48										674	0.05	1.89
F3	B41	m6A	633	641	0.31	1.5	645	0.11	1.46	645	0.33	0.53	644	0.12	1.58
F3	B41	5mC	675	681	0.27	1.86										677	0.09	2.8
F3	B42	m6A	633	634	0.33	1.61	636	0.03	0.27	638	0.08	0.66	637	0.09	1.19	638	0.03	0.27
F3	B42	5mC	675	675	0.16	2.04										676	0.16	2.23
F3	B48	m6A	633	637	0.36	1.58	639	0.16	1.15	638	0.36	0.67	637	0.06	1.32
F3	B48	5mC	675	677	0.15	1.98										677	0.03	0.44
F3	B49	m6A	633	639	0.36	1.43	641	0.05	0.57				644	0.05	0.33
F3	B49	5mC	675	677	0.15	1.78										679	0.1	2.11
F3	B51	m6A	633	637	0.25	1.41	640	0.04	1.16	640	0.11	0.43	641	0.09	1.15
F3	B51	5mC	675	679	0.18	2.04										678	0.11	3.17
F3	B53	m6A	633	636	0.1	1.49	635	0.09	1.62	635	0.41	1.03	636	0.07	1.38
F3	B53	5mC	675	676	0.13	1.97										677	0.15	3.39
F3	B56	m6A	633	635	0.34	1.52				636	0.08	0.78	638	0.07	0.48
F3	B56	5mC	675	674	0.17	1.81										675	0.14	2.54
F5	B1	m6A	633	635	0.3	1.23							642	0.06	0.58
F5	B1	5mC	675	673	0.14	1.78										674	0.09	1.35
F5	B2	m6A	633	637	0.36	1.3	640	0.04	1.03
F5	B2	5mC	675	675	0.19	1.65										677	0.16	1.77
F5	B4	m6A	633	637	0.24	0.43	637	0.45	3.55	638	0.77	4.5	637	0.32	1.31	639	0.23	0.41
F5	B4	5mC	675							680	0.01	5.67				677	0.14	3.13
F5	B5	m6A	633				639	0.21	1.96	639	0.57	1.68	641	0.07	0.97
F5	B5	5mC	675	675	0.21	1.75										677	0.06	1.85
F5	B15	m6A	633	640	0.29	1.19	650	0.03	0.32				650	0.02	1.43
F5	B15	5mC	675	676	0.2	1.5	692	0.06	2.44				697	0.03	1.73	688	0.08	2.2
F5	B19	m6A	633	634	0.29	1.59	634	0.12	0.6	635	0.15	0.44	637	0.03	1.51
F5	B19	5mC	675	675	0.04	1.44										674	0.15	2.59
F5	B20	m6A	633	637	0.42	1.26	639	0.07	0.52	640	0.03	0.63	639	0.11	1.13
F5	B20	5mC	675	677	0.14	1.67										679	0.07	1.28
F5	B24	m6A	633	636	0.41	1.31	636	0.11	1.68	637	0.27	0.58	639	0.07	1.43
F5	B24	5mC	675	674	0.22	1.3										676	0.06	1.76
F5	B31	m6A	633	635	0.38	1.79	635	0.06	0.29	647	0.02	2.39
F5	B31	5mC	675	675	0.11	1.78										680	0.15	2.99
F5	B32	m6A	633	636	0.32	1.33	649	0.07	1.76	642	0.04	1.47	641	0.1	0.42	638	0.03	1.43
F5	B32	5mC	675	674	0.22	1.64	682	0.03	0.33	680	0.08	0.73	685	0.03	0.21	677	0.14	2.22
F5	B34	m6A	633	635	0.35	1.53	642	0.08	0.51	640	0.15	0.72	639	0.11	0.61
F5	B34	5mC	675	674	0.16	1.8				689	0.02	1.62				679	0.14	2.17
F5	B48	m6A	633	629	0.35	1.6				633	0.24	0.4	635	0.08	0.6	630	0.03	1.31
F5	B48	5mC	675	669	0.13	1.8										671	0.16	3.2
F5	B49	m6A	633	639	0.41	1.24	649	0.03	0.98
F5	B49	5mC	675	678	0.16	1.72										679	0.1	1.55
F5	B50	m6A	633	635	0.36	1.52	641	0.06	1.71	639	0.04	0.24	637	0.04	0.31
F5	B50	5mC	675	675	0.19	1.68										677	0.14	3.23
F6	B1	m6A	633	633	0.45	1.56	639	0.04	0.39	638	0.03	0.44	642	0.06	0.85	641	0.07	0.5
F6	B1	5mC	675	673	0.15	1.65										682	0.11	2.62
F6	B2	m6A	633	637	0.17	0.89	640	0.07	0.58	640	0.12	0.34	638	0.08	1.94	641	0.03	0.18
F6	B2	5mC	675	676	0.15	1.8										678	0.15	2.16
F6	B10	m6A	633	639	0.41	1.59	638	0.05	1.89	640	0.08	0.77	641	0.09	0.52
F6	B10	5mC	675	676	0.2	1.71										676	0.06	3.19
F6	B17	m6A	633	635	0.29	1.27				629	0.03	0.36	637	0.05	0.32
F6	B17	5mC	675	675	0.27	1.37										670	0.05	1.81
F6	B20	m6A	633	635	0.44	1.41	637	0.05	1.04	636	0.09	0.5	636	0.07	0.57
F6	B20	5mC	675	675	0.22	1.85										675	0.07	4.06
F6	B22	m6A	633	636	0.37	1.21	637	0.07	0.69				638	0.04	0.63
F6	B22	5mC	675	674	0.16	1.32										675	0.07	1.67
F6	B24	m6A	633	636	0.38	1.25				637	0.05	0.35	638	0.05	0.43
F6	B24	5mC	675	675	0.18	1.55										674	0.09	2.83
F6	B26	m6A	633	637	0.33	1.42	639	0.06	1.73	639	0.11	0.81	639	0.07	0.94
F6	B26	5mC	675	678	0.21	1.77										677	0.08	1.48
F6	B28	m6A	633	631	0.25	1.65				633	0.48	0.64	635	0.08	1.38	633	0.05	0.78
F6	B28	5mC	675	676	0.25	1.92										672	0.12	3.93
F6	B30	m6A	633	639	0.35	1.49				640	0.17	0.71	640	0.07	1.26	640	0.03	0.74
F6	B30	5mC	675	677	0.2	1.81										677	0.13	2.53
F6	B32	m6A	633	637	0.32	1.54	636	0.06	1.71	639	0.2	0.38	639	0.07	1.31
F6	B32	5mC	675	676	0.25	1.74										677	0.09	2.81
F6	B35	m6A	633	637	0.27	1.71	638	0.11	1.4	638	0.45	0.66	638	0.07	0.74	639	0.06	0.72
F6	B35	5mC	675	678	0.2	1.95										678	0.14	2.2
F6	B49	m6A	633	636	0.34	1.54	638	0.05	0.28	632	0.14	0.33	638	0.06	1.54
F6	B49	5mC	675	675	0.22	1.76										677	0.07	2.83
F6	B55	m6A	633	633	0.27	1.61	635	0.1	0.72	636	0.24	0.66	635	0.11	1.23
F6	B55	5mC	675	678	0.2	2.01							676	0.03	0.21	679	0.1	0.98
F6	B59	m6A	633	637	0.33	1.27	640	0.04	1.77	639	0.14	0.51	641	0.07	0.62
F6	B59	5mC	675	677	0.27	1.9										678	0.06	1.11
F6	B62	m6A	633	633	0.29	1.83				633	0.31	0.55	633	0.1	1.22
F6	B62	5mC	675	675	0.24	2.03										673	0.09	0.79
F6	B64	m6A	633	637	0.35	1.88	637	0.1	0.73	637	0.32	0.53	638	0.13	0.98	640	0.05	0.82
F6	B64	5mC	675	678	0.16	1.85										680	0.11	3.17
F6	B71	m6A	633	641	0.37	1.59	641	0.06	1.63	644	0.04	0.26	644	0.06	0.29
F6	B71	5mC	675	676	0.26	1.87										677	0.07	0.88
F6	B73	m6A	633	635	0.37	1.43				637	0.07	0.27	638	0.08	0.53
F6	B73	5mC	675	675	0.06	0.44	676	0.04	0.7							676	0.09	2.47
F6	B75	m6A	633	637	0.28	1.62	636	0.1	1.54	638	0.45	0.83	639	0.08	1.76	640	0.07	0.57
F6	B75	5mC	675	684	0.27	1.93										680	0.11	2.4
F6	B82	m6A	633	636	0.29	1.36				641	0.07	0.27	642	0.08	0.51
F6	B82	5mC	675	674	0.25	1.62										680	0.11	2.93
F7	B7	m6A	633	632	0.36	1.59	639	0.05	0.88	641	0.03	0.3	638	0.04	0.62	636	0.04	0.78
F7	B7	5mC	675	671	0.16	1.85										672	0.06	2.42
F7	B10	m6A	633	634	0.37	1.52	635	0.05	0.81	635	0.06	0.79	637	0.06	0.67
F7	B10	5mC	675	675	0.17	1.84										676	0.13	2.67
F7	B11	m6A	633	637	0.11	1.12	638	0.06	0.95	636	0.17	0.98	637	0.12	1.35	637	0.03	2
F7	B11	5mC	675	676	0.18	1.79										677	0.11	2.54
F7	B12	m6A	633	634	0.4	1.6	636	0.03	0.54	634	0.13	0.47	636	0.07	0.66
F7	B12	5mC	675	672	0.17	1.96										676	0.08	3.92
F7	B13	m6A	633	635	0.42	1.4	638	0.05	0.56	645	0.04	0.26	638	0.06	0.72
F7	B13	5mC	675	674	0.18	1.38										676	0.09	3.07
F7	B19	m6A	633	634	0.34	1.4							640	0.05	0.69
F7	B19	5mC	675	674	0.16	1.71										675	0.14	2.79
F7	B21	m6A	633	634	0.46	1.62	638	0.04	1.04				634	0.04	0.62
F7	B21	5mC	675	671	0.09	1.48										668	0.13	1.87
F7	B24	m6A	633	633	0.3	1.63				636	0.24	0.63	637	0.1	1.04	636	0.04	0.93
F7	B24	5mC	675	674	0.2	1.92										677	0.11	2.6
F7	B29	m6A	633	641	0.07	1.51				686	0.35	3.09	637	0.03	0.53	636	0.03	0.39
F7	B29	5mC	675	672	0.29	1.18	685	0.11	3.58							671	0.04	2.62
F7	B31	m6A	633	633	0.1	2.02	642	0.04	2.16	641	0.52	0.94	641	0.21	1.52
F7	B31	5mC	675													689	0.1	2.19
F7	B37	m6A	633	631	0.07	1.44				634	0.33	1.92	634	0.11	2.79
F7	B37	5mC	675	672	0.18	2.02										674	0.15	3.71
F7	B42	m6A	633	638	0.38	1.37				640	0.04	0.36	642	0.04	0.33
F7	B42	5mC	675	678	0.09	1.81										674	0.08	1.57
F7	B43	m6A	633	634	0.34	1.57	636	0.09	0.49	635	0.13	0.29	635	0.09	0.67
F7	B43	5mC	675	675	0.2	1.73							683	0.03	1.61	676	0.1	2.03
F7	B47	m6A	633	637	0.38	1.62	637	0.04	0.4	637	0.13	0.25	639	0.09	0.74
F7	B47	5mC	675	676	0.19	1.79										677	0.13	2.12
F7	B51	m6A	633	634	0.37	1.66	637	0.06	0.52	636	0.23	0.5	635	0.11	0.74
F7	B51	5mC	675	675	0.18	1.88										676	0.17	3.04
F7	B55	m6A	633	641	0.38	1.3							636	0.03	0.47
F7	B55	5mC	675	678	0.16	1.31										677	0.13	2.18
F7	B61	m6A	633	641	0.28	1.4	640	0.06	1.21	639	0.05	0.2	639	0.04	0.71
F7	B61	5mC	675	679	0.14	1.7										679	0.08	2.25
F7	B62	m6A	633	636	0.26	1.55	637	0.07	1.01	638	0.39	1.03	638	0.17	1.27
F7	B62	5mC	675	677	0.23	1.92										677	0.11	2.43
F7	B74	m6A	633	632	0.26	1.62	636	0.08	0.69	636	0.26	0.53	633	0.08	1.45	634	0.03	3.59
F7	B74	5mC	675	672	0.26	1.93										673	0.11	3.07
F8	B0	m6A	633	636	0.41	1.58	642	0.06	1.06	635	0.06	0.41	633	0.05	1.63
F8	B0	5mC	675	675	0.22	1.86										686	0.05	1.59
F8	B2	m6A	633	637	0.31	1.41				642	0.02	0.69	642	0.06	0.39
F8	B2	5mC	675	675	0.25	1.8										680	0.06	3.83
F8	B5	m6A	633	637	0.32	1.6	637	0.07	1	635	0.32	0.61	639	0.08	1.42
F8	B5	5mC	675	677	0.26	2										676	0.12	2.88
F8	B6	m6A	633	637	0.43	1.54	641	0.05	1.59	639	0.06	0.33	640	0.09	0.47	642	0.03	0.99
F8	B6	5mC	675	677	0.22	1.75										679	0.13	1.74
F8	B7	m6A	633	637	0.32	1.38	641	0.03	1.57	642	0.02	0.16	642	0.07	0.43
F8	B7	5mC	675	676	0.23	1.81										680	0.12	2.16
F8	B22	m6A	633	633	0.32	1.43	637	0.03	1.28	638	0.12	0.33	637	0.11	0.52	638	0.03	0.86
F8	B22	5mC	675	674	0.25	1.85	681	0.02	3.59							677	0.1	3.09
F8	B27	m6A	633	634	0.25	1.45				637	0.04	0.81	640	0.04	0.62
F8	B27	5mC	675	673	0.17	1.66										676	0.11	2.13
F8	B33	m6A	633	630	0.35	1.73	630	0.08	1.72	633	0.29	0.55	631	0.1	0.59
F8	B33	5mC	675	669	0.17	1.96										671	0.12	2.85
F8	B40	m6A	633	634	0.33	1.65	637	0.06	0.92	637	0.19	0.35	639	0.06	0.7	637	0.06	1.57
F8	B40	5mC	675	674	0.2	1.82										677	0.19	3.26
F8	B42	m6A	633	634	0.26	1.72	637	0.07	1.11	635	0.31	0.68	636	0.11	0.87
F8	B42	5mC	675	675	0.19	2										677	0.07	2.44
F8	B44	m6A	633	638	0.46	1.97	642	0.12	2.71	642	0.46	2.45	641	0.15	3	641	0.05	0.95
F8	B44	5mC	675	674	0.24	1.79										676	0.13	2.43
F8	B52	m6A	633	637	0.41	1.56	638	0.05	1.31	639	0.05	0.31	638	0.06	0.75	638	0.06	0.24
F8	B52	5mC	675	675	0.23	1.75										676	0.11	1.49
F8	B62	m6A	633	640	0.45	1.45	638	0.04	1.67	642	0.03	0.28	640	0.07	0.68
F8	B62	5mC	675	680	0.18	1.77										679	0.1	2.63

## Sheet: Figure 5B
		Percentage of remaining molecules normalized to the starting material
		Targets - Exo	Target 1 + Exo	Target 2+ Exo	dam + Exo	oriC + Exo	Outside + Exo
Average	Cas12a step	87.3	51.4	68	61.6	67.7	0.6
	dCas9 step	63.2	34.9	54.3	47.8	53.6	0.2
SD	Cas12a step	1.5	5.3	3.7	8.3	7.3
	dCas9 step	0.8	8.4	4.5	6.7	5.2

## Sheet: Figure 5C
		Distribution of the molecules identified
		Target 1	Target 2	dam	oriC	Total
	Replicate 1	8.16	38.78	19.05	34.01	100
	Replicate 2	10.28	37.38	23.36	28.97	99.99
	Replicate 3	17.14	40.95	28.57	13.33	99.99
	Average	11.86	39.04	23.66	25.44
	SD	4.69	1.8	4.77	10.78

## Sheet: Figure 6A
Sample	Bead ID	Calculated Repeats size
NA06896 Replicate 2	Bead1	23.7728
NA06896 Replicate 2	Bead2	24.8787
NA06896 Replicate 2	Bead3	121
NA06896 Replicate 2	Bead4	24.7526
NA06896 Replicate 2	Bead5	24.8924
NA06896 Replicate 2	Bead6	25
NA06896 Replicate 2	Bead7	30.4903
NA06896 Replicate 2	Bead8	208.24
NA06896 Replicate 2	Bead9	25.6968
NA06896 Replicate 2	Bead10	172.333
NA06896 Replicate 2	Bead11	24.866
NA06896 Replicate 2	Bead12	136.561
NA06896 Replicate 2	Bead13	24.5433
NA06896 Replicate 2	Bead14	24.3333
NA06896 Replicate 2	Bead15	146.5
NA06896 Replicate 2	Bead16	24
NA06896 Replicate 2	Bead17	23
NA06896 Replicate 2	Bead18	26
NA06896 Replicate 2	Bead19	23
HEK	Bead1	34.9384
HEK	Bead2	44.2191
HEK	Bead3	30.5402
HEK	Bead4	34.9384
HEK	Bead5	31.6618
HEK	Bead6	35.088
HEK	Bead7	33.3219
HEK	Bead8	35.2021
HEK	Bead9	35.2021
HEK	Bead10	35.2297
HEK	Bead11	31.9553
NA06896 Replicate 1	Beads1	142.23
NA06896 Replicate 1	Beads10	140.736
NA06896 Replicate 1	Beads11	25.1204
NA06896 Replicate 1	Beads12	26.3333
NA06896 Replicate 1	Beads12	22.6271
NA06896 Replicate 1	Beads13	127
NA06896 Replicate 1	Beads14	23.5833
NA06896 Replicate 1	Beads15	240
NA06896 Replicate 1	Beads16	155.304
NA06896 Replicate 1	Beads17	242.895
NA06896 Replicate 1	Beads18	23.3217
NA06896 Replicate 1	Beads20	159.47
NA06896 Replicate 1	Beads22	21.0078
NA06896 Replicate 1	Beads23	26.2154
NA06896 Replicate 1	Beads24	150
NA06896 Replicate 1	Beads25	113.209
NA06896 Replicate 1	Beads26	166.351
NA06896 Replicate 1	Beads27	163.62
NA06896 Replicate 1	Beads28	200.773
NA06896 Replicate 1	Beads29	21.1054
NA06896 Replicate 1	Beads30	23.8451
NA06896 Replicate 1	Beads31	110
NA06896 Replicate 1	Beads32	23
NA06896 Replicate 1	Beads33	23
NA06896 Replicate 1	Beads34	139.294
NA06896 Replicate 1	Beads35	149.636
NA06896 Replicate 1	Beads36	122.75
NA06896 Replicate 1	Beads38	23.2204
NA06896 Replicate 1	Beads4	24.6213
NA06896 Replicate 1	Beads5	137.721
NA06896 Replicate 1	Beads6	23.1812
NA06896 Replicate 1	Beads7	29.3383
NA06896 Replicate 1	Beads8	20.2292
